# Supplementary material for: Cellulose Acetate Microparticles Synthesized from Agave sisalana Perrine for Controlled Release of Simvastatin
Source: Polymers (Basel). 2024 Jul 2;16(13):1898. doi: 10.3390/polym16131898 (PMC11243862; doi:10.3390/polym16131898)
Supplement: Supplementary file 1 [file polymers-16-01898-s001.zip]

Archive with 1 entries (1 files):
- polymers-3039749-supplementary.pdf
